# Supplementary material for: Assessing the Use of German Claims Data Vocabularies for Research in the Observational Medical Outcomes Partnership Common Data Model: Development and Evaluation Study
Source: JMIR Med Inform. 2023 Nov 7;11:e47959. doi: 10.2196/47959 (PMC10653283; doi:10.2196/47959)
Supplement: Multimedia Appendix 2 [file medinform-v11-e47959-s002.xlsx]

## Sheet: Vocabulary coverage
Vocabulary	Available in ATHENA	ATHENA-ready	Available through interim mapping	Not available
OPS	1	0	0	0
ICD10GM	1	0	0	0
ATC	1	0	0	0
EBM	0	1	0	0
Outpatient charge types	0	1	0	0
Inpatient charge types	0	1	0	0
HMK	0	1	0	0
HPNR	0	1	0	0
PIA	0	1	0	0
Discharge reason	0	0	1	0
Admission reason	0	0	1	0
ASV	0	0	1	0
Provider specialty	0	0	1	0
Department codes	0	0	1	0
Site localization	0	0	1	0
Diagnostic confidence	0	0	1	0
Gender	0	0	1	0
G-DRG	0	0	0	1
PZN	0	0	0	1
Diagnosis type	0	0	1	0
Coverage	0.15	0.3	0.45	0.1
Legend	1 = Yes; 0 = No
Availability	Coverage
Available in ATHENA	0.15
ATHENA-ready	0.3
Available through interim mapping	0.45
Not available	0.1
